# Supplementary material for: Gaps in Diagnosis, Treatment, and Outcomes Among Patients with Brain Tumors in the United States: A State-of-the-Art Review
Source: Cancers (Basel). 2025 Dec 13;17(24):3982. doi: 10.3390/cancers17243982 (PMC12730981; doi:10.3390/cancers17243982)
Supplement: Supplementary file 1 [file cancers-17-03982-s001.zip]

Archive with 1 entries (1 files):
- cancers-4028967-supplementary.pdf
